# Supplementary material for: Distinctive Features of the XBB.1.5 and XBB.1.16 Spike Protein Receptor-Binding Domains and Their Roles in Conformational Changes and Angiotensin-Converting Enzyme 2 Binding
Source: Int J Mol Sci. 2023 Aug 9;24(16):12586. doi: 10.3390/ijms241612586 (PMC10454900; doi:10.3390/ijms241612586)
Supplement: Supplementary file 1 [file ijms-24-12586-s001.zip]

Archive with 3 entries (3 files):
- Supplementary_Figures S1-S4 and Table S1.pdf
- Video S1-XBB.1.5.mov
- Video S2-XBB.1.16.mov
